# Supplementary material for: Quantitative mechanistic model reveals key determinants of placental IgG transfer and informs prenatal immunization strategies
Source: PLoS Comput Biol. 2023 Nov 7;19(11):e1011109. doi: 10.1371/journal.pcbi.1011109 (PMC10656024; doi:10.1371/journal.pcbi.1011109)
Supplement: S1 Data — (XLSX) [file pcbi.1011109.s010.xlsx]

## Sheet: Erdogan_2023_transwell_data_com
Transwell data (Quantitative ELISA) from Wessel, R.E. (2023).
Each tab represents an individual experiment.
The name of the tab indicates the date of the experiment. The corresponding figure using each experiment are described below.
Standard curve concentrations, basolateral IgG measurements (OD450), and interpolated basolateral concentrations (ng/mL) are given for each experiment.
	20221212 - Used to calibrate ODE model parameters. The data is shown in Figure S6.
	20239112 - Validation data for Figure 4C.
	20230206 - Validation data for Figure 4D.

## Sheet: 20221212
OD450 (Blank corrected)								Concentration (ng/ml)
Standard			Time (minutes)						Time (minutes)
1.2005			15	30	60	120			15	30	60	120
0.646		0.5 mg/ml (n=3)	0.6365	0.8305	1.1375	1.345		0.5 mg/ml (n=3)	297	394	562	688
0.304			0.417	0.8095	0.973	1.128			194	383	469	556
0.1675			0.5345	0.767	1.267	1.4135			249	362	639	733
0.077		0.125 mg/ml (n=3)	0.1205	0.2155	0.367	0.522		0.125 mg/ml (n=3)	58	102	171	243
0.044			0.1255	0.326	0.4945	0.782			61	153	230	369
0.0165			0.105	0.1985	0.319	0.5055			51	95	150	235
0

## Sheet: 20239112
OD450 (Blank corrected)									Concentration (ng/ml)
Standard			Apical concentration (mg/ml)							Apical concentration (mg/ml)
1.2125			0.1	0.2	0.3	0.4	0.45			0.1	0.2	0.3	0.4	0.45
0.6235		t = 15 min (n=3)	0.9115	0.384	0.277	0.277	0.144		t = 15 min (n=3)	131	175	195	271	296
0.3345			0.442	0.419	0.2675	0.284	0.182			113	139	230	296	260
0.1895			0.458	0.53	0.3225	0.2025	0.1985			137	166	222	331	293
0.1035
0.0515
0.023
0

## Sheet: 20230206
IgG4	OD450 (Blank corrected)									Concentration (ng/ml)
	Standard			Apical concentration of IgG1 (mg/ml)							Apical concentration of IgG1 (mg/ml)
	1.2125			0	0.1	0.2	0.4	0.8			0	0.1	0.2	0.4	0.8
	0.6235		t = 120 min (n=3)	0.9115	0.384	0.277	0.277	0.144		t = 120 min (n=3)	434	174	124	124	62
	0.3345			0.442	0.419	0.2675	0.284	0.182			201	190	120	128	80
	0.1895			0.458	0.53	0.3225	0.2025	0.1985			208	243	145	90	88
	0.1035
	0.0515
	0.023			*Fixed apical [IgG4] = 0.2 mg/ml
	0
	OD450 (Blank corrected)									Concentration (ng/ml)
IgG1	Standard			Apical concentration of IgG1 (mg/ml)							Apical concentration of IgG1 (mg/ml)
	1.6875			0	0.1	0.2	0.4	0.8			0	0.1	0.2	0.4	0.8
	0.816		t = 120 min (n=3)	0	0.158	0.218	0.5305	0.7925		t = 120 min (n=3)	0	110	150	328	471
	0.408			0	0.142	0.1845	0.5638	1.06975			0	100	128	346	625
	0.1965			0	0.177	0.288	0.4468	1.0975			0	124	192	282	642
	0.09875
	0.049
	0.02925
	0
